# Supplementary material for: Prevalence and Prognostic Impact of ASXL1 Somatic Mutation in Patients with Chronic Myeloid Leukemia: A Systematic Review and Meta-Analysis
Source: Cancers (Basel). 2026 Jun 24;18(13):2041. doi: 10.3390/cancers18132041 (PMC13360061; doi:10.3390/cancers18132041)
Supplement: Supplementary file 1 [file cancers-18-02041-s001.zip]

Archive with 2 entries (2 files):
- cancers-4393193-supplementary File1-PRISMA_2020_checklist.pdf
- cancers-4393193-supplementary Tables & Figures.pdf
